# Supplementary material for: Antiplasmodial Activity of a New Chemotype of Croton sylvaticus Hochst. Ex C. Krauss Essential Oil
Source: Int J Mol Sci. 2025 Jan 20;26(2):858. doi: 10.3390/ijms26020858 (PMC11765546; doi:10.3390/ijms26020858)
Supplement: Supplementary file 1 [file ijms-26-00858-s001.zip]

Archive with 1 entries (1 files):
- ijms-3384909-supplementary.pdf
